# Supplementary material for: Metabolic Engineering Strategy for Bacillus subtilis Producing MK-7
Source: Foods. 2025 Dec 3;14(23):4150. doi: 10.3390/foods14234150 (PMC12692220; doi:10.3390/foods14234150)
Supplement: Supplementary file 1 [file foods-14-04150-s001.zip]

Archive with 1 entries (1 files):
- foods-4000856-supplementary.pdf
